# Supplementary material for: Associations of handgrip strength with all-cause and cancer mortality in older adults: a prospective cohort study in 28 countries
Source: Age Ageing. 2022 May 25;51(5):afac117. doi: 10.1093/ageing/afac117 (PMC9351371; doi:10.1093/ageing/afac117)
Supplement: aa-21-2136-File003_afac117 [file aa-21-2136-file003_afac117.zip]

Archive with 1 entries (1 files):
- aa-21-2136-File003_afac117.docx
